# Supplementary material for: Absence of neutrophils impairs the host defense in murine footpad model of chromoblastomycosis
Source: PLoS Negl Trop Dis. 2025 Apr 23;19(4):e0012986. doi: 10.1371/journal.pntd.0012986 (PMC12017585; doi:10.1371/journal.pntd.0012986)
Supplement: S1 Data — (XLXS) [file pntd.0012986.s004.xlsx]

## Sheet: Fig 1B
	Figure 1B
			PBS	Isotype	PMNs-depletion
		0d	15.9	21.6	0
			16.5	29.4	0.028
			18.1	21.3	0
		3d	11.7	26.1	0
			26.6	13.9	0
			17.3	14.3	0
		7d	16.9	21.3	0
			17.1	28.6	0
			17.4	21.6	0
		21d	14.37	28.1	0.26
			23.78	17.9	0.11
			18.97	15.18	0.082
		mean	17.885	21.6067	0.04
		SD	3.93767	5.55964	0.0786292

## Sheet: Fig2B
	Figure 2B
		Isotype						PMNs-depletion
		3Days	7Days	14Days	21Days	28Days		3Days	7Days	14Days	21Days	28Days
		846154	262500	1666.67	0	0		1138462	307692	20652.2	6186.44	0
		980392	341176	3333.33	0	0		1650000	906250	27397.3	10411	0
		309091	644737	1639.34	0	0		1491525	707547	60526.3	11160.7	0
		1962500	486842	40909.1	0	0		1342466	1500000	95145.6	5974.03	0
		1897436	847458	2857.14	0	0		2843373	1585366	76699	394.737	0
		1684932	733333	1351.35	0	0		3120482	1494505		677.966	0
	mean	1.28008e+06	552674	8626.15	0	0		1.93105e+06	1.08356e+06	56084.1	5800.81	0
	SD	668080	228594	15834.5	0	0		835928	523240	31815.4	4596.3	0

## Sheet: Fig 3B
Figure 3B
			PBS													Isotype													PMNs-depletion
	Days	0	1	3	5	7	10	14	17	21	28				0	1	3	5	7	10	14	17	21	28				0	1	3	5	7	10	14	17	21	28
		1.6	1.61	1.55	1.65	1.62	1.54	1.57	1.68	1.65	1.68				1.77	1.92	1.91	1.8	1.88	1.88	2.11	1.92	1.77	1.74				1.62	2.01	2.06	2.64	2.42	2.74	3.01	2.47	2.36	1.83
		1.68	1.72	1.71	1.65	1.67	1.6	1.6	1.75	1.68	1.69				1.78	1.94	1.98	1.85	1.98	1.92	2.31	1.93	1.68	1.73				1.69	2.02	2.09	2.74	2.35	2.46	2.39	2.15	2.39	2
		1.78	1.84	1.77	1.55	1.62	1.6	1.58	1.84	1.65	1.61				1.78	1.98	1.94	1.9	2.1	2.03	2.04	1.86	1.81	1.74				1.69	2.06	2.16	2.57	2.4	2.1	2.1	2.1	2.12	2.01
		1.82	1.86	1.78	1.59	1.6	1.66	1.62	1.78	1.68	1.55				1.66	2.05	1.83	1.9	2.12	2.1	2.02	1.84	1.75	1.71				1.74	2.13	2.18	2.59	2.58	2.19	2.73	2.35	2.24	1.73
		1.81	1.84	1.76	1.57	1.62	1.61	1.65	1.63	1.65	1.72				1.62	2.06	1.9	1.98	1.79	2.16	2.11	1.97	1.75	1.78				1.68	2.01	1.97	2.55	2.52	2.67	2.34	2.87	2.18	2
		1.8	1.84	1.74	1.64	1.59	1.67	1.66	1.69	1.71	1.66				1.9	2.12	2.06	1.74	1.83	2.26	1.86	1.85	1.76	1.77				1.71	2.04	1.9	2.52	2.39	2.4	2.59	2.21	1.96	2.2
		1.66	1.6	1.66	1.67	1.66	1.49	1.58	1.65	1.64					1.92	1.98	2.02	1.89	2.09	2.08	1.84	1.8	1.91					1.72	1.95	2.16	2.21	2.59	2.89	2.51	2.57	2.26
		1.69	1.62	1.62	1.71	1.66	1.54	1.58	1.68	1.66					1.79	1.91	2.25	1.95	2.06	2.02	1.96	1.78	1.72					1.73	1.91	2.06	2.51	2.5	2.6	2.74	1.98	2.21
		1.64	1.65	1.6	1.73	1.69	1.64	1.79	1.57	1.63					1.76	2.22	1.94	2.03	2.35	2.06	1.92	2	1.93					1.67	2.01	2.18	2.55	2.52	2.48	2.64	2.48	2.15
		1.67	1.64	1.61	1.72	1.7	1.68	1.65	1.58	1.64					1.74	2.11	2.01	1.9	2.1	2.25	1.83	1.85	1.8					1.69	2.07	2.27	2.32	2.87	2.68	2.88	2.36	2.09
		1.72	1.74	1.68	1.56	1.52	1.63	1.65	1.57	1.59					1.66	2.13	1.93	1.94	2.12	2.08	1.96	2.11	1.84					1.87	2.08	2.18	2.6	2.52	2.69	2.41	2.4	2.9
		1.73	1.75	1.7	1.59	1.57	1.64	1.67	1.62	1.65					1.83	2.11	1.97	1.83	1.98	2.08	1.96	1.81	1.78					1.61	1.93	2.02	2.52	2.91	2.73	2.34	3.22	1.99
		1.74	1.77	1.67	1.7	1.72	1.62	1.56							1.67	2.02	1.9	1.99	1.86	2.18	1.93							1.67	2.03	2.08	2.86	2.98	3.38	3.22
		1.78	1.78	1.74	1.73	1.6	1.65	1.65							1.74	2.02	1.87	1.88	2.24	2.03	2							1.77	2.13	2.27	2.83	2.83	2.96	2.53
		1.63	1.6	1.55	1.61	1.61	1.63	1.68							1.81	1.98	2.01	2.3	2.39	2	1.88							1.83	2.17	2.04	3.03	2.73	3.07	2.24
		1.65	1.64	1.61	1.56	1.61	1.64	1.72							1.71	1.98	1.88	2.38	1.97	2.01	1.91							1.78	1.9	1.93	2.72	2.66	2.45	3.43
		1.8	1.78	1.72	1.61	1.62	1.65	1.65							1.76	1.98	2.02	2.3	2.06	2.03	1.8							1.82	2.08	2.29	2.66	2.98	3.81	2.18
		1.81	1.8	1.78	1.61	1.63	1.68	1.68							1.82	2.02	1.93	1.89	2.09	1.97	1.84							1.68	1.97	1.94	2.7	3.14	2.94	2.47
		1.75	1.71	1.65	1.7	1.64									1.8	1.97	1.98	2.28	2.38									1.7	2.02	1.98	2.66	2.68
		1.7	1.72	1.66	1.75	1.66									1.52	2.08	1.84	2.15	2.44									1.53	2.25	2.02	2.7	2.6
		1.48	1.56	1.5	1.67	1.69									1.55	1.95	1.96	1.86	2.38									1.6	2.01	2.1	2.6	2.37
		1.54	1.6	1.55	1.68	1.7									1.57	1.93	1.75	1.84	2.03									1.55	2.14	2.07	2.28	3.23
		1.55	1.53	1.6	1.76	1.68									1.56	1.88	1.92	2.32	2.58									1.6	2	2.07	2.82	2.81
		1.54	1.65	1.7	1.72	1.72									1.66	2.03	1.62	2.31	2.36									1.6	1.85	1.98	2.54	2.94
		1.62	1.56	1.59											1.68	2.09	1.66											1.66	2.07	1.86
		1.65	1.59	1.6											1.54	2.09	1.75											1.61	2.22	1.91
		1.49	1.59	1.65											1.56	2.11	1.82											1.6	2.24	2.43
		1.53	1.62	1.68											1.58	1.95	1.94											1.57	2.31	2.23
		1.48	1.52	1.61											1.59	2.22	1.75											1.64	2.1	2.22
		1.52	1.52	1.57											1.55	2.07	1.98											1.6	2.12	2.16
	mean	1.662	1.675	1.65367	1.65542	1.64167	1.62056	1.64111	1.67	1.6525	1.65167				1.696	2.03	1.91067	2.00875	2.1325	2.06333	1.96	1.89333	1.79167	1.745					2.061	2.09367	2.61333	2.68833	2.73556	2.59722	2.43	2.2375	1.96167
	SD	0.108641	0.104807	0.0760437	0.0656061	0.0498403	0.0515035	0.0583991	0.0855995	0.0295804	0.0617792				0.113824	0.0867815	0.124871	0.198063	0.212751	0.101053	0.126445	0.096515	0.0729674	0.0258844					0.108034	0.133739	0.183651	0.25196	0.41034	0.356384	0.34269	0.245547	0.163146

## Sheet: Fig 4
Figure 4
	GM-CSF	Isotype				PMNs-depletion					CXCL1	Isotype				PMNs-depletion					CXCL2	Isotype				PMNs-depletion
		3d	7d	14d		3d	7d	14d				3d	7d	14d		3d	7d	14d				3d	7d	14d		3d	7d	14d
		2.54	18.81	3.32		24.44	32.78	8.86				106.43	390.93	79.7		3314.41	1882.32	185.47				69.73	69.93	34.13		3145.86	975.72	224.25
		5.4	24.27	1.06		25.4	42.26	7.86				202.6	1244.75	34.32		2927.41	2615.49	171.31				83.49	306.81	18.36		1491.07	2593.21	155.43
		1.82	19.31	5.77		26.33	35.24	30.3				92.08	471.36	122.51		3356.34	1785.41	887.2				111.87	94.13	35.53		621.07	3532.77	913.94
	mean	3.25333	20.7967	3.38333		25.39	36.76	15.6733			mean	133.703	702.347	78.8433		3199.39	2094.41	414.66			mean	88.3633	156.957	29.34		1752.67	2367.23	431.207
	SD	1.8936	3.01837	2.35564		0.94504	4.91939	12.6769			SD	60.0961	471.453	44.1012		236.47	453.865	409.293			SD	21.4885	130.34	9.53469		1282.56	1293.42	419.473
	IL1 beta	Isotype				PMNs-depletion					CCL3	Isotype				PMNs-depletion					CCL3	Isotype				PMNs-depletion
		3d	7d	14d		3d	7d	14d				3d	7d	14d		3d	7d	14d				3d	7d	14d		3d	7d	14d
		10.76	183.51	60.39		194.1	244.71	70.26				43.64	156.18	26.49		1041.1	504.15	584.07				23.78	272.87	28.49		233.5	403.32	49.14
		14.83	100.22	14.74		128.15	443.04	64.53				57.73	173.66	11.54		576.84	847.54	205.37				37.87	169.18	40.75		257.18	546.91	40.85
		11.5	170.41	24.44		390.44	398.8	231.25				55.3	137.67	41.12		660.85	896.17	587.42				22.06	119.38	26.35		325.35	408.46	314.21
	mean	12.3633	151.38	33.19		237.563	362.183	122.013			mean	52.2233	155.837	26.3833		759.597	749.287	458.953			mean	27.9033	187.143	31.8633		272.01	452.897	134.733
	SD	2.168	44.7874	24.05		136.44	104.112	94.6451			SD	7.53203	17.9975	14.7903		247.381	213.682	219.616			SD	8.67412	78.3058	7.77011		47.687	81.4585	155.487
	TNF alpha	Isotype				PMNs-depletion					IL17A	Isotype				PMNs-depletion					IFN gamma	Isotype				PMNs-depletion
		3d	7d	14d		3d	7d	14d				3d	7d	14d		3d	7d	14d				3d	7d	14d		3d	7d	14d
		21.61	105.73	47.04		217.44	224.67	110.02				5.21	107.02	11.4		59.74	290.78	94.76				2.8	20.22	3.83		13.2	17.33	5.21
		34.94	114.83	23.53		167.89	323.14	82.91				9.86	271.61	5.21		100.46	566.81	33.99				3.58	49.33	3.78		15.01	22.57	5.21
		31.06	78.75	44.05		402.96	284.45	187.59				3.12	89.72	12.55		218.56	577.51	618				3.02	36.31	11.72		16.17	18.01	9.95
	mean	29.2033	99.77	38.2067		262.763	277.42	126.84			mean	6.06333	156.117	9.72		126.253	478.367	248.917			mean	3.13333	35.2867	6.44333		14.7933	19.3033	6.79
	SD	6.85621	18.7639	12.798		123.916	49.61	54.3292			SD	3.45008	100.394	3.94787		82.4919	162.543	321.077			SD	0.402161	14.582	4.5698		1.49681	2.84937	2.73664
	IL4	Isotype				PMNs-depletion					IL23	Isotype				PMNs-depletion
		3d	7d	14d		3d	7d	14d				3d	7d	14d		3d	7d	14d
		0.44	13.27	0.72		1.52	4.42	0.77				25.83	60.24	220.82		56.4	10.7	28.15
		0.72	20.1	0.23		1.67	7.31	0.63				37.69	66.68	330.73		29.32	7.84	37.69
		0.44	17.03	1.75		2.49	9.8	1.72				60.24	36.48	155.51		67.33	15.83	29.91
	mean	0.533333	16.8	0.9		1.89333	7.17667	1.04			mean	41.2533	54.4667	235.687		51.0167	11.4567	31.9167
	SD	0.161658	3.4208	0.775822		0.522143	2.69248	0.593043			SD	17.4796	15.9062	88.551		19.5685	4.04839	5.0767

## Sheet: Fig 5E
Figure 5E
		control	C. albicans	PMA	conidia	hyphae	muriform
		278.792	541.417	482.385	293.317	395.43	447.358
		271.114	517.258	443.519	288.548	418.505	438.156
		299.452	529.584	448.189	279.999	381.281	406.512
	mean	283.119	529.42	458.031	287.288	398.405	430.675
	SD	14.6564	12.0801	21.2201	6.74791	18.7893	21.4254
